# Supplementary material for: TCellR2Vec: efficient feature selection for TCR sequences for cancer classification
Source: PeerJ Comput Sci. 2024 Nov 4;10:e2239. doi: 10.7717/peerj-cs.2239 (PMC11622898; doi:10.7717/peerj-cs.2239)
Supplement: Supplemental Information 1 [file peerj-cs-10-2239-s001.csv]

Lung
Glioblastoma
Glioblastoma
Glioblastoma
Melanoma
Glioblastoma
Glioblastoma
Melanoma
Lung
Melanoma
Osteosarcoma
Osteosarcoma
Glioblastoma
Pancreatic
Melanoma
Glioblastoma
Glioblastoma
Lung
Melanoma
Melanoma
Glioblastoma
Melanoma
Melanoma
Melanoma
Pancreatic
Lung
Melanoma
Pancreatic
Glioblastoma
Pancreatic
Glioblastoma
Glioblastoma
Lung
Lung
Pancreatic
Glioblastoma
Lung
Lung
Lung
Melanoma
Melanoma
Osteosarcoma
Glioblastoma
Lung
Melanoma
Melanoma
Glioblastoma
Glioblastoma
Glioblastoma
Glioblastoma
Melanoma
Melanoma
Melanoma
Lung
Lung
Glioblastoma
Pancreatic
Lung
Lung
Glioblastoma
Melanoma
Melanoma
Melanoma
Melanoma
Lung
Lung
Osteosarcoma
Lung
Lung
Lung
Melanoma
Melanoma
Lung
Melanoma
Pancreatic
Glioblastoma
Glioblastoma
Glioblastoma
Lung
Melanoma
Glioblastoma
Melanoma
Glioblastoma
Lung
Melanoma
Melanoma
Glioblastoma
Lung
Melanoma
Glioblastoma
Melanoma
Lung
Melanoma
Lung
Melanoma
Melanoma
Glioblastoma
Lung
Pancreatic
Lung
Pancreatic
Melanoma
Lung
Melanoma
Glioblastoma
Melanoma
Melanoma
Lung
Melanoma
Glioblastoma
Glioblastoma
Melanoma
Melanoma
Glioblastoma
Lung
Lung
Pancreatic
Melanoma
Glioblastoma
Lung
Pancreatic
Glioblastoma
Lung
Melanoma
Glioblastoma
Melanoma
Glioblastoma
Pancreatic
Lung
Glioblastoma
Lung
Glioblastoma
Glioblastoma
Glioblastoma
Lung
Glioblastoma
Glioblastoma
Glioblastoma
Melanoma
Lung
Glioblastoma
Melanoma
Melanoma
Lung
Melanoma
Glioblastoma
Lung
Melanoma
Melanoma
Melanoma
Melanoma
Melanoma
Pancreatic
Pancreatic
Lung
Melanoma
Lung
Glioblastoma
Glioblastoma
Lung
Melanoma
Lung
Glioblastoma
Melanoma
Melanoma
Lung
Melanoma
Lung
Melanoma
Glioblastoma
Glioblastoma
Melanoma
Melanoma
Glioblastoma
Glioblastoma
Glioblastoma
Lung
Glioblastoma
Melanoma
Glioblastoma
Glioblastoma
Glioblastoma
Lung
Glioblastoma
Glioblastoma
Glioblastoma
Lung
Lung
Lung
Melanoma
Melanoma
Lung
Melanoma
Lung
Melanoma
Melanoma
Melanoma
Melanoma
Lung
Glioblastoma
Melanoma
Lung
Melanoma
Melanoma
Melanoma
Lung
Lung
Melanoma
Glioblastoma
Lung
Pancreatic
Lung
Lung
Lung
Pancreatic
Melanoma
Pancreatic
Glioblastoma
Lung
Glioblastoma
Melanoma
Melanoma
Glioblastoma
Glioblastoma
Lung
Glioblastoma
Lung
Melanoma
Melanoma
Melanoma
Lung
Melanoma
Glioblastoma
Melanoma
Melanoma
Melanoma
Lung
Melanoma
Glioblastoma
Lung
Melanoma
Melanoma
Melanoma
Pancreatic
Glioblastoma
Lung
Melanoma
Melanoma
Glioblastoma
Melanoma
Melanoma
Pancreatic
Pancreatic
Lung
Melanoma
Pancreatic
Pancreatic
Lung
Melanoma
Pancreatic
Glioblastoma
Pancreatic
Lung
Lung
Melanoma
Glioblastoma
Glioblastoma
Lung
Lung
Lung
Glioblastoma
Glioblastoma
Glioblastoma
Glioblastoma
Melanoma
Melanoma
Melanoma
Lung
Lung
Melanoma
Glioblastoma
Melanoma
Glioblastoma
Melanoma
Lung
Glioblastoma
Glioblastoma
Melanoma
Lung
Lung
Lung
Melanoma
Glioblastoma
Lung
Glioblastoma
Melanoma
Melanoma
Pancreatic
Lung
Glioblastoma
Glioblastoma
Glioblastoma
Melanoma
Melanoma
Melanoma
Pancreatic
Glioblastoma
Pancreatic
Osteosarcoma
Melanoma
Glioblastoma
Glioblastoma
Melanoma
Lung
Glioblastoma
Lung
Melanoma
Melanoma
Melanoma
Pancreatic
Lung
Melanoma
Lung
Melanoma
Glioblastoma
Melanoma
Lung
Melanoma
Lung
Osteosarcoma
Glioblastoma
Glioblastoma
Melanoma
Lung
Lung
Lung
Pancreatic
Melanoma
Pancreatic
Pancreatic
Glioblastoma
Melanoma
Osteosarcoma
Lung
Pancreatic
Glioblastoma
Glioblastoma
Melanoma
Lung
Glioblastoma
Glioblastoma
Glioblastoma
Glioblastoma
Lung
Glioblastoma
Melanoma
Lung
Pancreatic
Glioblastoma
Glioblastoma
Melanoma
Lung
Lung
Lung
Pancreatic
Lung
Glioblastoma
Lung
Melanoma
Melanoma
Lung
Lung
Melanoma
Lung
Lung
Melanoma
Lung
Pancreatic
Melanoma
Lung
Lung
Lung
Lung
Glioblastoma
Glioblastoma
Melanoma
Lung
Melanoma
Pancreatic
Melanoma
Glioblastoma
Lung
Lung
Melanoma
Glioblastoma
Glioblastoma
Glioblastoma
Melanoma
Glioblastoma
Melanoma
Lung
Melanoma
Glioblastoma
Melanoma
Glioblastoma
Lung
Glioblastoma
Glioblastoma
Glioblastoma
Lung
Osteosarcoma
Lung
Lung
Lung
Melanoma
Melanoma
Glioblastoma
Glioblastoma
Lung
Pancreatic
Melanoma
Glioblastoma
Melanoma
Melanoma
Lung
Pancreatic
Pancreatic
Melanoma
Melanoma
Glioblastoma
Pancreatic
Melanoma
Lung
Melanoma
Lung
Glioblastoma
Melanoma
Lung
Melanoma
Lung
Glioblastoma
Melanoma
Lung
Glioblastoma
Pancreatic
Pancreatic
Melanoma
Pancreatic
Melanoma
Lung
Lung
Melanoma
Melanoma
Melanoma
Lung
Melanoma
Pancreatic
Glioblastoma
Glioblastoma
Pancreatic
Lung
Glioblastoma
Melanoma
Glioblastoma
Lung
Melanoma
Melanoma
Lung
Pancreatic
Glioblastoma
Lung
Glioblastoma
Melanoma
Glioblastoma
Lung
Lung
Lung
Melanoma
Pancreatic
Lung
Glioblastoma
Lung
Lung
Melanoma
Pancreatic
Lung
Melanoma
Lung
Pancreatic
Melanoma
Melanoma
Melanoma
Pancreatic
Glioblastoma
Lung
Melanoma
Osteosarcoma
Melanoma
Glioblastoma
Melanoma
Glioblastoma
Glioblastoma
Glioblastoma
Glioblastoma
Melanoma
Melanoma
Melanoma
Glioblastoma
Glioblastoma
Melanoma
Melanoma
Melanoma
Lung
Lung
Glioblastoma
Melanoma
Lung
Melanoma
Glioblastoma
Glioblastoma
Melanoma
Melanoma
Melanoma
Melanoma
Lung
Melanoma
Lung
Glioblastoma
Melanoma
Melanoma
Melanoma
Melanoma
Melanoma
Glioblastoma
Glioblastoma
Pancreatic
Lung
Glioblastoma
Glioblastoma
Lung
Melanoma
Osteosarcoma
Lung
Pancreatic
Melanoma
Glioblastoma
Glioblastoma
Melanoma
Glioblastoma
Glioblastoma
Glioblastoma
Glioblastoma
Lung
Lung
Glioblastoma
Glioblastoma
Osteosarcoma
Glioblastoma
Pancreatic
Melanoma
Lung
Melanoma
Glioblastoma
Glioblastoma
Melanoma
Lung
Melanoma
Glioblastoma
Lung
Glioblastoma
Lung
Pancreatic
Melanoma
Glioblastoma
Melanoma
Melanoma
Melanoma
Melanoma
Pancreatic
Melanoma
Lung
Glioblastoma
Melanoma
Melanoma
Melanoma
Melanoma
Lung
Glioblastoma
Lung
Glioblastoma
Melanoma
Lung
Glioblastoma
Lung
Melanoma
Glioblastoma
Glioblastoma
Melanoma
Melanoma
Melanoma
Glioblastoma
Melanoma
Lung
Lung
Melanoma
Melanoma
Glioblastoma
Melanoma
Melanoma
Osteosarcoma
Melanoma
Glioblastoma
Lung
Glioblastoma
Melanoma
Glioblastoma
Melanoma
Glioblastoma
Glioblastoma
Glioblastoma
Glioblastoma
Pancreatic
Glioblastoma
Melanoma
Melanoma
Melanoma
Glioblastoma
Melanoma
Melanoma
Pancreatic
Lung
Melanoma
Glioblastoma
Lung
Pancreatic
Melanoma
Lung
Glioblastoma
Glioblastoma
Lung
Melanoma
Melanoma
Pancreatic
Melanoma
Glioblastoma
Melanoma
Lung
Glioblastoma
Glioblastoma
Melanoma
Melanoma
Pancreatic
Glioblastoma
Lung
Melanoma
Glioblastoma
Melanoma
Melanoma
Melanoma
Lung
Melanoma
Pancreatic
Pancreatic
Lung
Glioblastoma
Lung
Lung
Lung
Melanoma
Osteosarcoma
Lung
Melanoma
Melanoma
Melanoma
Pancreatic
Pancreatic
Osteosarcoma
Glioblastoma
Lung
Melanoma
Glioblastoma
Glioblastoma
Lung
Melanoma
Melanoma
Melanoma
Lung
Pancreatic
Melanoma
Melanoma
Melanoma
Lung
Melanoma
Pancreatic
Lung
Pancreatic
Lung
Glioblastoma
Melanoma
Lung
Glioblastoma
Glioblastoma
Pancreatic
Melanoma
Melanoma
Lung
Melanoma
Melanoma
Glioblastoma
Glioblastoma
Melanoma
Melanoma
Melanoma
Lung
Glioblastoma
Glioblastoma
Lung
Lung
Lung
Pancreatic
Lung
Pancreatic
Lung
Glioblastoma
Glioblastoma
Lung
Melanoma
Osteosarcoma
Glioblastoma
Melanoma
Glioblastoma
Glioblastoma
Lung
Glioblastoma
Pancreatic
Lung
Melanoma
Glioblastoma
Glioblastoma
Glioblastoma
Pancreatic
Melanoma
Glioblastoma
Lung
Pancreatic
Lung
Glioblastoma
Melanoma
Pancreatic
Lung
Melanoma
Lung
Melanoma
Melanoma
Glioblastoma
Pancreatic
Lung
Pancreatic
Melanoma
Glioblastoma
Lung
Pancreatic
Melanoma
Pancreatic
Melanoma
Melanoma
Lung
Pancreatic
Melanoma
Pancreatic
Glioblastoma
Glioblastoma
Pancreatic
Pancreatic
Lung
Glioblastoma
Melanoma
Glioblastoma
Pancreatic
Melanoma
Lung
Melanoma
Lung
Pancreatic
Melanoma
Lung
Lung
Lung
Lung
Lung
Pancreatic
Lung
Melanoma
Melanoma
Melanoma
Melanoma
Lung
Glioblastoma
Melanoma
Glioblastoma
Melanoma
Glioblastoma
Glioblastoma
Glioblastoma
Lung
Glioblastoma
Melanoma
Melanoma
Melanoma
Melanoma
Lung
Lung
Pancreatic
Melanoma
Lung
Lung
Lung
Lung
Glioblastoma
Glioblastoma
Melanoma
Glioblastoma
Glioblastoma
Lung
Melanoma
Lung
Lung
Melanoma
Lung
Glioblastoma
Lung
Glioblastoma
Glioblastoma
Melanoma
Pancreatic
Glioblastoma
Lung
Lung
Glioblastoma
Glioblastoma
Melanoma
Lung
Glioblastoma
Melanoma
Melanoma
Glioblastoma
Melanoma
Lung
Pancreatic
Glioblastoma
Lung
Lung
Glioblastoma
Melanoma
Lung
Osteosarcoma
Lung
Glioblastoma
Lung
Melanoma
Glioblastoma
Melanoma
Glioblastoma
Melanoma
Glioblastoma
Melanoma
Melanoma
Osteosarcoma
Osteosarcoma
Melanoma
Lung
Lung
Melanoma
Lung
Melanoma
Lung
Pancreatic
Pancreatic
Pancreatic
Melanoma
Lung
Glioblastoma
Glioblastoma
Glioblastoma
Lung
Osteosarcoma
Pancreatic
Lung
Pancreatic
Pancreatic
Glioblastoma
Melanoma
Lung
Pancreatic
Glioblastoma
Pancreatic
Glioblastoma
Pancreatic
Lung
Pancreatic
Glioblastoma
Pancreatic
Melanoma
Melanoma
Glioblastoma
Glioblastoma
Melanoma
Glioblastoma
Lung
Glioblastoma
Melanoma
Lung
Pancreatic
Glioblastoma
Lung
Melanoma
Melanoma
Glioblastoma
Melanoma
Lung
Pancreatic
Melanoma
Glioblastoma
Melanoma
Glioblastoma
Glioblastoma
Lung
Melanoma
Glioblastoma
Lung
Lung
Glioblastoma
Melanoma
Lung
Glioblastoma
Melanoma
Melanoma
Glioblastoma
Melanoma
Glioblastoma
Glioblastoma
Melanoma
Glioblastoma
Lung
Melanoma
Glioblastoma
Lung
Pancreatic
Melanoma
Melanoma
Glioblastoma
Melanoma
Glioblastoma
Glioblastoma
Lung
Melanoma
Melanoma
Pancreatic
Glioblastoma
Lung
Glioblastoma
Melanoma
Melanoma
Melanoma
Melanoma
Glioblastoma
Lung
Lung
Melanoma
Pancreatic
Lung
Glioblastoma
Melanoma
Pancreatic
Lung
Pancreatic
Melanoma
Glioblastoma
Pancreatic
Glioblastoma
Melanoma
Glioblastoma
Glioblastoma
Lung
Glioblastoma
Lung
Melanoma
Pancreatic
Melanoma
Glioblastoma
Melanoma
Pancreatic
Melanoma
Glioblastoma
Pancreatic
Melanoma
Melanoma
Melanoma
Lung
Melanoma
Glioblastoma
Melanoma
Lung
Lung
Melanoma
Pancreatic
Melanoma
Pancreatic
Melanoma
Lung
Melanoma
Pancreatic
Glioblastoma
Lung
Osteosarcoma
Glioblastoma
Lung
Melanoma
Glioblastoma
Lung
Melanoma
Melanoma
Melanoma
Lung
Melanoma
Lung
Lung
Lung
Melanoma
Lung
Melanoma
Osteosarcoma
Glioblastoma
Glioblastoma
Osteosarcoma
Lung
Glioblastoma
Glioblastoma
Melanoma
Melanoma
Lung
Lung
Melanoma
Melanoma
Pancreatic
Lung
Lung
Pancreatic
Glioblastoma
Lung
Melanoma
Melanoma
Melanoma
Melanoma
Lung
Glioblastoma
Lung
Glioblastoma
Pancreatic
Glioblastoma
Glioblastoma
Glioblastoma
Melanoma
Melanoma
Lung
Melanoma
Lung
Glioblastoma
Glioblastoma
Osteosarcoma
Melanoma
Pancreatic
Melanoma
Osteosarcoma
Lung
Melanoma
Pancreatic
Glioblastoma
Lung
Pancreatic
Melanoma
Lung
Melanoma
Melanoma
Melanoma
Lung
Glioblastoma
Pancreatic
Glioblastoma
Pancreatic
Lung
Glioblastoma
Melanoma
Melanoma
Pancreatic
Melanoma
Lung
Glioblastoma
Glioblastoma
Glioblastoma
Glioblastoma
Osteosarcoma
Lung
Melanoma
Pancreatic
Melanoma
Melanoma
Pancreatic
Melanoma
Melanoma
Lung
Glioblastoma
Pancreatic
Lung
Lung
Melanoma
Lung
Glioblastoma
Glioblastoma
Lung
Melanoma
Glioblastoma
Lung
Melanoma
Pancreatic
Melanoma
Lung
Pancreatic
Melanoma
Lung
Melanoma
Glioblastoma
Glioblastoma
Melanoma
Glioblastoma
Lung
Glioblastoma
Glioblastoma
Melanoma
Glioblastoma
Glioblastoma
Melanoma
Glioblastoma
Melanoma
Lung
Pancreatic
Melanoma
Lung
Glioblastoma
Glioblastoma
Glioblastoma
Melanoma
Lung
Lung
Melanoma
Melanoma
Lung
Pancreatic
Glioblastoma
Glioblastoma
Melanoma
Glioblastoma
Glioblastoma
Osteosarcoma
Lung
Lung
Melanoma
Glioblastoma
Lung
Lung
Glioblastoma
Lung
Melanoma
Lung
Glioblastoma
Pancreatic
Pancreatic
Glioblastoma
Melanoma
Lung
Lung
Lung
Glioblastoma
Glioblastoma
Lung
Glioblastoma
Lung
Osteosarcoma
Lung
Glioblastoma
Melanoma
Melanoma
Melanoma
Melanoma
Melanoma
Melanoma
Lung
Lung
Glioblastoma
Melanoma
Lung
Glioblastoma
Melanoma
Melanoma
Pancreatic
Lung
Glioblastoma
Melanoma
Osteosarcoma
Lung
Melanoma
Glioblastoma
Glioblastoma
Glioblastoma
Melanoma
Pancreatic
Glioblastoma
Pancreatic
Glioblastoma
Lung
Glioblastoma
Glioblastoma
Lung
Pancreatic
Glioblastoma
Lung
Glioblastoma
Pancreatic
Lung
Glioblastoma
Lung
Lung
Melanoma
Melanoma
Glioblastoma
Lung
Melanoma
Lung
Melanoma
Melanoma
Lung
Pancreatic
Glioblastoma
Melanoma
Pancreatic
Glioblastoma
Melanoma
Pancreatic
Lung
Pancreatic
Melanoma
Lung
Lung
Pancreatic
Melanoma
Glioblastoma
Lung
Osteosarcoma
Glioblastoma
Glioblastoma
Pancreatic
Melanoma
Lung
Melanoma
Melanoma
Melanoma
Lung
Lung
Lung
Lung
Melanoma
Glioblastoma
Melanoma
Pancreatic
Melanoma
Melanoma
Melanoma
Glioblastoma
Glioblastoma
Pancreatic
Pancreatic
Lung
Lung
Melanoma
Lung
Lung
Lung
Pancreatic
Osteosarcoma
Melanoma
Melanoma
Melanoma
Melanoma
Melanoma
Melanoma
Melanoma
Lung
Lung
Glioblastoma
Melanoma
Melanoma
Lung
Osteosarcoma
Melanoma
Lung
Glioblastoma
Glioblastoma
Melanoma
Pancreatic
Melanoma
Glioblastoma
Glioblastoma
Lung
Melanoma
Osteosarcoma
Lung
Melanoma
Melanoma
Lung
Glioblastoma
Glioblastoma
Glioblastoma
Melanoma
Melanoma
Lung
Glioblastoma
Pancreatic
Pancreatic
Lung
Glioblastoma
Lung
Lung
Melanoma
Melanoma
Lung
Melanoma
Lung
Glioblastoma
Lung
Melanoma
Melanoma
Lung
Glioblastoma
Melanoma
Melanoma
Glioblastoma
Glioblastoma
Glioblastoma
Melanoma
Melanoma
Lung
Lung
Lung
Glioblastoma
Melanoma
Melanoma
Melanoma
Lung
Glioblastoma
Pancreatic
Lung
Lung
Melanoma
Pancreatic
Melanoma
Melanoma
Melanoma
Melanoma
Pancreatic
Pancreatic
Melanoma
Pancreatic
Lung
Glioblastoma
Melanoma
Lung
Glioblastoma
Lung
Lung
Pancreatic
Glioblastoma
Melanoma
Lung
Melanoma
Melanoma
Melanoma
Melanoma
Glioblastoma
Glioblastoma
Melanoma
Melanoma
Lung
Glioblastoma
Melanoma
Pancreatic
Melanoma
Glioblastoma
Melanoma
Lung
Glioblastoma
Glioblastoma
Pancreatic
Glioblastoma
Lung
Melanoma
Melanoma
Glioblastoma
Lung
Lung
Pancreatic
Glioblastoma
Melanoma
Glioblastoma
Melanoma
Melanoma
Lung
Lung
Melanoma
Melanoma
Glioblastoma
Glioblastoma
Melanoma
Melanoma
Glioblastoma
Lung
Lung
Pancreatic
Pancreatic
Glioblastoma
Lung
Melanoma
Pancreatic
Glioblastoma
Melanoma
Glioblastoma
Melanoma
Melanoma
Glioblastoma
Glioblastoma
Melanoma
Melanoma
Lung
Lung
Lung
Osteosarcoma
Lung
Melanoma
Lung
Melanoma
Lung
Glioblastoma
Lung
Melanoma
Glioblastoma
Melanoma
Lung
Melanoma
Lung
Glioblastoma
Pancreatic
Pancreatic
Glioblastoma
Melanoma
Lung
Glioblastoma
Lung
Pancreatic
Lung
Glioblastoma
Lung
Lung
Lung
Glioblastoma
Lung
Melanoma
Pancreatic
Melanoma
Pancreatic
Glioblastoma
Glioblastoma
Glioblastoma
Pancreatic
Lung
Glioblastoma
Glioblastoma
Glioblastoma
Lung
Glioblastoma
Melanoma
Melanoma
Melanoma
Glioblastoma
Lung
Melanoma
Melanoma
Pancreatic
Melanoma
Melanoma
Melanoma
Glioblastoma
Melanoma
Glioblastoma
Melanoma
Glioblastoma
Glioblastoma
Glioblastoma
Glioblastoma
Melanoma
Melanoma
Glioblastoma
Lung
Melanoma
Pancreatic
Glioblastoma
Glioblastoma
Melanoma
Osteosarcoma
Lung
Lung
Lung
Glioblastoma
Melanoma
Melanoma
Melanoma
Lung
Glioblastoma
Lung
Glioblastoma
Glioblastoma
Glioblastoma
Melanoma
Melanoma
Glioblastoma
Melanoma
Glioblastoma
Pancreatic
Glioblastoma
Lung
Melanoma
Lung
Osteosarcoma
Melanoma
Lung
Lung
Lung
Melanoma
Lung
Lung
Pancreatic
Melanoma
Lung
Melanoma
Glioblastoma
Melanoma
Melanoma
Melanoma
Melanoma
Lung
Glioblastoma
Glioblastoma
Melanoma
Pancreatic
Melanoma
Lung
Glioblastoma
Melanoma
Melanoma
Melanoma
Melanoma
Lung
Glioblastoma
Lung
Lung
Lung
Glioblastoma
Melanoma
Lung
Melanoma
Glioblastoma
Pancreatic
Lung
Glioblastoma
Melanoma
Melanoma
Glioblastoma
Melanoma
Melanoma
Lung
Glioblastoma
Glioblastoma
Glioblastoma
Glioblastoma
Pancreatic
Glioblastoma
Glioblastoma
Glioblastoma
Glioblastoma
Glioblastoma
Osteosarcoma
Melanoma
Melanoma
Lung
Glioblastoma
Melanoma
Lung
Glioblastoma
Pancreatic
Lung
Glioblastoma
Lung
Melanoma
Melanoma
Pancreatic
Glioblastoma
Glioblastoma
Glioblastoma
Glioblastoma
Lung
Melanoma
Glioblastoma
Glioblastoma
Lung
Lung
Lung
Glioblastoma
Glioblastoma
Osteosarcoma
Glioblastoma
Pancreatic
Glioblastoma
Glioblastoma
Glioblastoma
Lung
Glioblastoma
Melanoma
Melanoma
Lung
Glioblastoma
Glioblastoma
Melanoma
Melanoma
Melanoma
Melanoma
Lung
Lung
Glioblastoma
Osteosarcoma
Pancreatic
Osteosarcoma
Pancreatic
Glioblastoma
Melanoma
Melanoma
Lung
Glioblastoma
Melanoma
Lung
Lung
Pancreatic
Melanoma
Melanoma
Melanoma
Lung
Glioblastoma
Melanoma
Melanoma
Pancreatic
Melanoma
Glioblastoma
Melanoma
Lung
Glioblastoma
Pancreatic
Glioblastoma
Melanoma
Melanoma
Lung
Pancreatic
Melanoma
Lung
Melanoma
Melanoma
Osteosarcoma
Lung
Melanoma
Melanoma
Lung
Pancreatic
Lung
Melanoma
Melanoma
Pancreatic
Glioblastoma
Glioblastoma
Melanoma
Lung
Glioblastoma
Melanoma
Glioblastoma
Melanoma
Glioblastoma
Melanoma
Melanoma
Pancreatic
Lung
Pancreatic
Lung
Lung
Glioblastoma
Glioblastoma
Lung
Pancreatic
Glioblastoma
Glioblastoma
Pancreatic
Lung
Glioblastoma
Glioblastoma
Melanoma
Melanoma
Pancreatic
Melanoma
Glioblastoma
Glioblastoma
Osteosarcoma
Melanoma
Lung
Osteosarcoma
Lung
Lung
Glioblastoma
Pancreatic
Glioblastoma
Osteosarcoma
Lung
Melanoma
Lung
Melanoma
Glioblastoma
Lung
Melanoma
Glioblastoma
Osteosarcoma
Glioblastoma
Melanoma
Melanoma
Glioblastoma
Pancreatic
Lung
Osteosarcoma
Glioblastoma
Glioblastoma
Melanoma
Melanoma
Melanoma
Melanoma
Lung
Melanoma
Lung
Melanoma
Glioblastoma
Lung
Lung
Lung
Pancreatic
Lung
Melanoma
Lung
Glioblastoma
Melanoma
Lung
Pancreatic
Lung
Glioblastoma
Pancreatic
Melanoma
Glioblastoma
Melanoma
Melanoma
Melanoma
Melanoma
Melanoma
Melanoma
Melanoma
Glioblastoma
Lung
Melanoma
Glioblastoma
Lung
Glioblastoma
Melanoma
Lung
Pancreatic
Osteosarcoma
Glioblastoma
Lung
Lung
Glioblastoma
Melanoma
Melanoma
Lung
Glioblastoma
Melanoma
Glioblastoma
Lung
Pancreatic
Melanoma
Lung
Melanoma
Melanoma
Lung
Pancreatic
Melanoma
Melanoma
Melanoma
Lung
Lung
Melanoma
Lung
Lung
Glioblastoma
Lung
Pancreatic
Melanoma
Glioblastoma
Glioblastoma
Glioblastoma
Lung
Melanoma
Melanoma
Glioblastoma
Melanoma
Lung
Melanoma
Melanoma
Glioblastoma
Glioblastoma
Lung
Glioblastoma
Glioblastoma
Glioblastoma
Lung
Glioblastoma
Glioblastoma
Lung
Pancreatic
Melanoma
Glioblastoma
Pancreatic
Glioblastoma
Melanoma
Melanoma
Osteosarcoma
Melanoma
Melanoma
Melanoma
Glioblastoma
Lung
Melanoma
Melanoma
Glioblastoma
Melanoma
Melanoma
Glioblastoma
Melanoma
Melanoma
Melanoma
Pancreatic
Melanoma
Melanoma
Glioblastoma
Pancreatic
Lung
Melanoma
Melanoma
Melanoma
Glioblastoma
Lung
Glioblastoma
Melanoma
Melanoma
Glioblastoma
Melanoma
Melanoma
Pancreatic
Lung
Melanoma
Melanoma
Melanoma
Melanoma
Pancreatic
Pancreatic
Glioblastoma
Glioblastoma
Glioblastoma
Glioblastoma
Lung
Pancreatic
Glioblastoma
Melanoma
Melanoma
Glioblastoma
Pancreatic
Melanoma
Melanoma
Lung
Melanoma
Pancreatic
Melanoma
Lung
Glioblastoma
Pancreatic
Pancreatic
Melanoma
Glioblastoma
Glioblastoma
Melanoma
Glioblastoma
Glioblastoma
Melanoma
Lung
Lung
Lung
Lung
Melanoma
Melanoma
Glioblastoma
Melanoma
Pancreatic
Melanoma
Pancreatic
Lung
Melanoma
Lung
Glioblastoma
Melanoma
Glioblastoma
Lung
Glioblastoma
Melanoma
Melanoma
Osteosarcoma
Glioblastoma
Pancreatic
Melanoma
Glioblastoma
Glioblastoma
Pancreatic
Pancreatic
Lung
Glioblastoma
Melanoma
Glioblastoma
Glioblastoma
Lung
Lung
Glioblastoma
Lung
Glioblastoma
Pancreatic
Glioblastoma
Pancreatic
Pancreatic
Lung
Melanoma
Osteosarcoma
Pancreatic
Melanoma
Lung
Melanoma
Glioblastoma
Glioblastoma
Glioblastoma
Glioblastoma
Lung
Melanoma
Lung
Melanoma
Melanoma
Glioblastoma
Glioblastoma
Glioblastoma
Lung
Lung
Lung
Lung
Melanoma
Melanoma
Melanoma
Melanoma
Glioblastoma
Lung
Lung
Pancreatic
Lung
Melanoma
Melanoma
Lung
Pancreatic
Glioblastoma
[truncated: 48,731 more rows]
