# Supplementary material for: TCellR2Vec: efficient feature selection for TCR sequences for cancer classification
Source: PeerJ Comput Sci. 2024 Nov 4;10:e2239. doi: 10.7717/peerj-cs.2239 (PMC11622898; doi:10.7717/peerj-cs.2239)
Supplement: Supplemental Information 2 [file peerj-cs-10-2239-s002.csv]

CSAPGTNYNEQFF
CSATGSSYNEQFF
CASSDGSSYNEQFF
CSARDGGLGYTF
CASSLYDYQTTDTQYF
CSARARGRGRHQPQHF
CASSVGQGLMKAFF
CASSLVLAGGMDEQFF
CASSTGTAFFSYEQYF
CASTGLAGSTDTQYF
CASSTGTSQTGELFF
CASSSDSPEETQYF
CASSAYYSNQPQHF
CASSMRGGSTDEQFF
CASSRQGALDNEQFF
CATSGLADYTDTQYF
CSASSGQGDNEQFF
CASSARTEVREKLFF
CASSARSNSPLHF
CASSIGGAQDTQYF
CATSREDRGNSPLHF
CASSEAPWGTGYQDQPQHF
CAISDREETQYF
CASSRGLAGEYTQYF
CASSYSWQGNTGELFF
CASTLSGANVLTF
CASTGQGANAAGELFF
CAWSGTGVNTEAFF
CSAVREGVGTEAFF
CSVARSVVAEQFF
CASSLYRSNQPQHF
CASSLASGVVYEQYF
CASSATGNEQFF
CSASDGRSTDTQYF
CSVEGLAYSYNEQFF
CASSPDGGKSNQPQHF
CASSRTGSQDEQFF
CASSRTGDSPSGANVLTF
CASSEVGLGFTDTQYF
CASSPPTGNPYGYTF
CASKTGGSAGELFF
CASSQGRQGIREKLFF
CSARNSYEQYF
CSEGGGTDTQYF
CASISPGQGRRGDRLEQFF
CASSPMAGTGDHEQYF
CSARGGAYEQYF
CSAGDSEGDTEAFF
CSARQQETQYF
CSAHPGGTEAFF
CASREQGAGGYTF
CASSFPGSQETQYF
CASSLGLAVSTDTQYF
CAWSGQGTSNEKLFF
CASSYWDRGNQPQHF
CASSVSVGTTEAFF
CASSPDRVGYEQYF
CASSQGTGGDEQFF
CATSAQNNEKLFF
CASSQEREEAFF
CASSQIRVVYEQYF
CASRRDRVFDEQYF
CASSPTGTVMNTEAFF
CASSAGLADTGELFF
CASSFGTGAEAFF
CASSQGTGGEETQYF
CSVKKGAGNTIYF
CASSKKAGADYEQYF
CASSLGSGMVGTDTQYF
CASSISRLGDKETQYF
CATSSGNTIYF
CASRTPGQKQHF
CSALAGGDTQYF
CASSKTGDRGTGELFF
CAISLRPPGANNEQFF
CSARQYNEKLFF
CSAELAGGGYEQFF
CASSEVMGLAGLEFF
CASTPDGGANEKLFF
CASSAETGDLNEQFF
CASSSIGGSYEQYF
CASSFPGEQYF
CASLSLSSYNEQFF
CASSERDLGYTQYF
CASRKPGVPYEQYF
CASSPTATGNTIYF
CATSLRQSFYGYTF
CSADGAADTQYF
CASSYGRGQPQHF
CASSYPSGGIGEQFF
CASSQGQGVTGELFF
CASSQVLANNSPLHF
CASSPLPGQGEDEKLFF
CASSLGGDTQYF
CASSPKTGYEQYF
CASIPLAGTYNEQFF
CASSYSGLYEQYF
CASSHDVGTSGRYEQYF
CASRRTGRNQPQHF
CATSDPIRGLAHHNEQFF
CASSTGTTYEQYF
CASSLGAGALHF
CASSLATPGRDYGYTF
CASSLARVHEQFF
CASAQDRGTQYF
CASSLDWTGKETQYF
CASSTLYTGELFF
CSIRTGQGWQYF
CASSIGRGRVGNQPQHF
CASRLSRLTDTQYF
CASSPRQGGEQFF
CASSTEQGGKETQYF
CASTQGALGANVLTF
CSAPSSGANVLTF
CSASTPGQGYSEQFF
CASSLAQEQYF
CANSIETELSGNTIYF
CSVAWTHGYEQYF
CASSLSLGNTEAFF
CASSSVPSGGLSYGYTF
CASSAGTGRQETQYF
CASSSQGDSPLHF
CAWSVDAYNEQFF
CASNRVVLETQYF
CSAPTSGGNNEQFF
CASSPVRTTGELFF
CSARQGAGEAFF
CASSSGGWRAFF
CASSTAGQSYGYTF
CSGRTSGIQFF
CAWIYQGRYNSPLHF
CASRKSGAVGNQPQHF
CASSTAGTGTDTQYF
CASRWGVASGRRTDTQYF
CASSQSGRAVDTQYF
CSAREGVYGYTF
CSADSGGTEAFF
CASSFRTGTEKSYEQYF
CASSVVGLAGGRDTQYF
CASNHRGAAEKLFF
CASSSNNEQFF
CASAPEGGGEKLFF
CASSTAGGTEAFF
CASRFNPGTVNTEAFF
CASRQSFNQPQHF
CASSPLNRDEYF
CASSQARPRGGYGYTF
CASSLEGPPYEQFF
CASSYTGLGAEAFF
CASGMGQLNTEAFF
CASSEGTGGTEAFF
CASSSGGGVGYTF
CASSETVLSNQPQHF
CATKSSRSTHNEQFF
CASSSGQKETQYF
CASSLSANTGELFF
CSVLWAEVKLDTQYF
CSAKNTLAPYEQYF
CASSDPSRAGGLGYTF
CASSYSGLGEQYF
CASSQGGAGNTIYF
CATWDRSSGLAKNIQYF
CASSMERGRGYGYTF
CASSLFFQTEAFF
CASIVDKNGELFF
CASSDSGPGQGAKNIQYF
CASSMRAPGANVLTF
CASSRTLAGQQFF
CAISESKLAYTYEQYF
CASSWDIGRGTEAFF
CASSPPPRNTEAFF
CASRTVVTDTQYF
CASSLSGTSGGPDTQYF
CAIRPDRQETQYF
CASSYSGETYEQYF
CATSGRANEQFF
CASSLVPGSDNRQFF
CASSPVGTGNYEQYF
CASSPLTGPAGELFF
CSVRTSGNTIYF
CASSRTSGTETQYF
CASSSAEVGGNEQFF
CASSQDSASASYNEQFF
CSARDGRGQDTQYF
CASSSTGEPTNTQYF
CASSYSRRGLSAEAFF
CASSFAGANEKLFF
CASSLGTGSYGYTF
CASSRGGGGQPQHF
CASSDWTGMISPLHF
CASSLGYRGAEAFF
CASRPTGSRTEAFF
CASSSDRPPYEQYF
CASSGRTWGTQYF
CASSPDRYNEQFF
CASSSWTGGKTGELFF
CASSPTGSGSPLHF
CASSVSGQGYNEQFF
CASSARLAGAISYEQYF
CASSPGQGPGTEAFF
CASSDREDTQYF
CATSGSGGGETQYF
CASSLVFTNEKLFF
CASSPDGGPEQFF
CASSEMGQLYGYTF
CASSARTSGKETQYF
CASSLNQGPSGNTIYF
CASSDALAGGSSYNEQFF
CASSYSRAWGNQPQHF
CASSSPQNRHEQYF
CASRVTGVGETQYF
CAARSGGAVYEQYF
CASSPGGNSRGEQYF
CASRGPGQGAAGNTIYF
CASRHPSGSTDTQYF
CASSAPNRVIGEAFF
CASSSPRGATNEKLFF
CASSRYNGYTF
CASSLDPVTDTQYF
CSARDRGGNEQFF
CASSGQGRRINEQFF
CSVLPTGASSYEQYF
CASSLQSSNQPQHF
CASSLASVGETQYF
CASSVGATFYGYTF
CASRYGGGGAYEQYF
CASSPPYRNTEAFF
CASSTGTGGAEAFF
CASSRHLPGNTGELFF
CASSLAGAGAHNEQFF
CASSQEDRDLNTDTQYF
CASSYSDRAYEQYF
CASSQSGETSGARFYEQYF
CASSSRDPGQRAGIDTIYF
CASSQQAGSTDTQYF
CASTQGGLINNEQFF
CASSLSLQGLAFDEQYF
CASSSLRTSGGASYEQYF
CASTNAGTLTTQYF
CAIDSGAPTDTQYF
CAISESLDSNYGYTF
CAGARRGPVDLRYNEQFF
CASSPRIGGTSYEQYF
CASSLLGGSESPLHF
CASSLVPGSYEQYF
CASSPTVVSYNEQFF
CANSWGGSEAFF
CASSLETGGSYGYTF
CSATTGGVGGEQFF
CASSYGQGRGYTF
CASKLPGQGPYGYTF
CASSVDPTSRRRSNEQFF
CASAVAGLEHIQYF
CSAPGTGGFYNEQFF
CAWGARQANYGYTF
CASRTGQGGVTEAFF
CASSRLAGAKDTQYF
CASGPDGTNYEQYF
CATSTGGGQPQHF
CASSESKLARLMNTEAFF
CASSYPPGTSGSWYIQYF
CATSRGQGHEKLFF
CASSLGIGLAGPYNEQFF
CASSQDWGESFF
CASSLPRQGFNEKLFF
CSAETVSEQFF
CASSLAGLIYEQYF
CSATGLAGPSSYEQYF
CASSLASGNEQYF
CASSDGLRAPTYEQYF
CASATDTQYF
CASRTAGRETQYF
CASSQTRDTGELFF
CSASSSGRFYEQYF
CASSQTGRDTGELFF
CASSERGYGYTF
CASSPTGQPGSDTQYF
CASSSPLVTNEQFF
CASSQQEETQYF
CASSSRGRTEAFF
CSAPSDLYEQYF
CASNQVRTGRNEQFF
CSARAGNSNQPQHF
CASTSHGSLNTEAFF
CASSSPDSEHQPQHF
CSARDYRGNTQYF
CASSLKGYYGYTF
CASSDPGGGTMNTEAFF
CASSKAGGTYEQYF
CASSKGGLETQYF
CASSSITGNEQFF
CASSLGTWLYNEQFF
CASMGGLSSPLHF
CASSLYRGGTGTSYEQYF
CASALHPLTEAFF
CASSIGRLVSYEQYF
CATSRDYGGPADNEQFF
CATAPGAYEQYF
CASWGSGRDYEQYF
CASSPPSRTSGNTIYF
CSARDLWGSGNTIYF
CAESETVVAGYTF
CASSYEVGADEAFF
CASSPPTRRTYNEQFF
CASSLSGQGGNTIYF
CASGQGELAKNIQYF
CAISESATTDTQYF
CSVTDRYQETQYF
CASSLDRNFEKLFF
CASSVTSGYTDTQYF
CSAGGLAEYNEQFF
CATSRLPGLEQETQYF
CASSLIWTGGSGTEAFF
CASSTTGYGNQPQHF
CASSYSQGSKAFF
CASSFRAGGLDTQYF
CSAPGTSGVPFTDTQYF
CASSQRQGADRYTF
CASSPAGVQETQYF
CASSPRVTSGSTDTQYF
CASRGLAGEQYF
CASSLGDRQTQETQYF
CASSSRLAGGTDTQYF
CASSDSFGGYTF
CASSSPQGVYEQYF
CASSSGLYNEQFF
CASSPAFTTGPDEKLFF
CASSPGQGNYGYTF
CASIDPGRSYGYTF
CASSSMGQANTEAFF
CSASRSGNTEAFF
CATSLRGDTQYF
CASSNGQPNTEAFF
CASSTSGRATDTQYF
CASSHHRQGALTTNEKLFF
CAWALTGGNTEAFF
CASSLDRADTQYF
CASRGQGTYEQYF
CASITSGGSTDTQYF
CASNPGNIPGKLFF
CASGQGSSYEQYF
CASSQDVAGPGELFF
CAWSGSRGVWYF
CGVGPYNEQFF
CASSEVRLAGGRSYNEQFF
CASSLIGAVGTDTQYF
CATSDSTGGSKTQYF
CATRGGGVGSYEQYF
CATSIRQDTGTEAFF
CASSLRQVTYEQYF
CASSSRTGGNEAFF
CSARRSWGAFF
CSASDRGRSFYEQFF
CASSQVGLGELFF
CSATGSSTDTQYF
CASSTEAGDEKLFF
CATNKDRGEQYF
CASSTGQQETQYF
CSARDLGRGAFF
CASSHYSYNEQFF
CASSPGQGFEKLFF
CASAKTDGITEAFF
CASSWGVGSQETQYF
CASSLVGTGHYGYTF
CASSSSTGGAETQYF
CASSLAGRSYEQYF
CSAYRGVNYGYTF
CASSQGGAYEQYF
CASTKRNLGELGYGYTF
CASSQAVEGNQPQHF
CASSEGWGSGANVLTF
CASSRTPPTGELFF
CASSSPLADEQFF
CASRTPLAASYEQYF
CASSLDAWTSGNTIYF
CASRGGYSKNIQYF
CASSLGGLAGGDTQYF
CASSLISGNTIYF
CASSRGGTETQYF
CAWSVLTSGTGEQYF
CASRRMAGAKNIQYF
CAWSVGLAPGSGQPQHF
CASSSGTGNFQPQHF
CASSSTSSTDTQYF
CSARVSRSANQPQHF
CASKGVTSGGARTGELFF
CASRRDSQGKLFF
CASRRSGRTDTQYF
CAWSTGQVSNYGYTF
CASSTDKREQYF
CSASAEISYNEQFF
CATSTVTNTGELFF
CASRGVRGGADTQYF
CASSISYGQYSNQPQHF
CATSDWGSSGANVLTF
CASSPDRVRNQPQHF
CASSKASGRGYEQYF
CASSIGTGGFSTDTQYF
CSATTSGSSHTQYF
CASTPEGASPGEQYF
CASSSFGLDQPQHF
CASSELGGGATDTQYF
CASSDRPYQPQHF
CASSEDFNTEAFF
CSASRWDRGEQFF
CASSETNRGSTGNTIYF
CASSLSNGGRGEQYF
CAGREQSVNSPLHF
CSARSGQGVEQAFF
CASSQVHLLTEFNSYEQYF
CSAISDSLYQPQHF
CASREGSGELFF
CASSGLAGAPKVEQFF
CASSLRQGNEQFF
CASSVRGNAGAYEQYF
CASSLSPSRGYEQYF
CASSRQGPETQYF
CASSATGGSEQYF
CASSMGVGGNTEAFF
CASRDRGQGDTQYF
CASSFLSGSMETQYF
CASSTNTPFYEQFF
CAISPGLAGGPNTGELFF
CTSSLGTGENSVPYEQYF
CASSIWRYQPQHF
CASSLSYLSYEQYF
CASSPFEPTGSGGNTIYF
CASSQTGSGYTF
CASSIGHAKEKLFF
CSAPHLHNEQFF
CSGASDGYEQYF
CASSLSDRVYGYTF
CASSETGKNTEAFF
CASSLGTGGEKLFF
CASKGYEQYF
CASTRGVQETQYF
CASSSEVYGYTF
CASSLATGAKYEQYF
CASSSGLAAGMGTQYF
CASSAEETQYF
CASTTGLTQYF
CASSDQGSTGELFF
CASSLTGSGELFF
CASSLESVNYGYTF
CASSLGYRVMETQYF
CSVANRGRSEQYF
CASSILGRTTRSTDTQYF
CASSVDGLAGFYEQYF
CASSFRTGDSNQPQHF
CASSHGPLHELNARTGNFSGANVLTF
CASRGLILNEQFF
CSVLDSHFYEQYF
CATRSRSDNYGYTF
CASSDRLAGADTQYF
CASSLSGPYNEQFF
CASRVGQMDGYTF
CASNRRAGNEQFF
CASTLSTGINTEAFF
CSARIRGGNSPLHF
CVSSPIPGQNQPQHF
CSALSRAGGYEQYF
CASSYGAGRIGDTQYF
CASSLITGGIKAEAFF
CASTRGNYNEQFF
CSARAPPPTSETYNEQFF
CASSTGTGFYEQYF
CASSPDRVGEKLFF
CASSEWKGSDEQYF
CASSLEDSVYEQYF
CSARILSPLHF
CAISDRVSRGDGYTF
CASSYGGETQYF
CASSEEGGPLHF
CASSESYRGPGNEQFF
CASSLIQGQGHEQYF
CSAGPGGIGNTQYF
CASSYSASGRYIQETQYF
CASGRSGASEQYF
CAISKFRDNSYGYTF
CSATTGGLFFF
CASSPQTGGYNEQFF
CASSTRSDSYNEQFF
CASSQGFREVSAGNTIYF
CASSHRGPGQGDGYTF
CASSLRDSSYNEQFF
CSASPGRFGYEQYF
CASIGTALLSGELFF
CASSDTVHEQFF
CASSPLTGVLQHEQYF
CASSVGQGTEAFF
CASSILETGPSGNTIYF
CASSLNHASGETQYF
CASRGQGQFDGYTF
CASSYAGYGYTF
CASSEEGPGLEGNEQYF
CASSLGSGEKGEPNQPQHF
CASSIGSSTNTEAFF
CASSPPPTGSGELFF
CASSLGPHVQETQYF
CASSLDSAYHQPQHF
CASSEWNYGYTF
CASRPSGRIDEQFF
CASSYSTGNTIYF
CASRPGQGNTEAFF
CAIKDIADAGELFF
CARDGQENTEAFF
CASSRQRYEQYF
CASRRTGGYGYTF
CASSQARNTGELFF
CASSPRQGSSYEQYF
CASSLQGWETQYF
CASSQTGRDTGELFF
CAWSLTRDRQFF
CASRQRGLGANVLTF
CSARGGSKGTEAFF
CASSEGGVHEQFF
CSVEITGAGGYTF
CASSDSETYEQYF
CASSPDRDRGRKAFF
CASSPSGNRAYEQYF
CASSPREVVSYEQYF
CASSLVEGTGNTIYF
CASSSRTGTDTQYF
CAWIPQASGGYTF
CASSEIGFLGEQYF
CATSRDLDSYNEQFF
CASSFGRGYVLGSSYEQYF
CASSYWRDTQYF
CASRRENRQFAPLHF
CASSILGRTTRSTDTQYF
CASSVGTGVETQYF
CASRQGDLAFQETQYF
CASSRTGVGEKLFF
CSASVPHARRNTGELFF
CASRGLSDTQYF
CASSTGPEAFF
CASSAPGQGAGQPQHF
CASRTAGRVHEQYF
CSARGMGEGNSPLHF
CASSFRGGTQYF
CASSLYSNTEAFF
CASSASAGSSGNTIYF
CAWSVRTGIGSPLHF
CASSLRAYEQYF
CASSWTGTTYEQYF
CSASKGGDTYEQYF
CATSATRGREDTQYF
CASRFAGRSNSPLHF
CASSLRRGGEEQFF
CASSLVALDSPLHF
CASSRSDGGTEAFF
CASSLRVLADSSYNEQFF
CAISLGTNNEQFF
CASSPRPDRGASYEQYF
CASSTRNVNYGYTF
CASSLSGQGFTDTQYF
CASSDPGGRKGDGYTF
CASRRGIGQPQHF
CASDRGSNQPQHF
CASSIRQQETQYF
CASSQVGRDSGNTIYF
CSARTSAPNTGELFF
CSASSSGTVYGYTF
CASSYEGTVQETQYF
CASKPGESSYEQYF
CASTPMGGAGELFF
CASTPSGTTGELFF
CASSTQGFGGYTF
CASSLSLREGIYEQYF
CASSPQVAGSYEQYF
CASSYRRPDEAFF
CAISESTGFYGYTF
CASSPDYLGTQYF
CASSSTVNTEAFF
CASSAVAEQFF
CAWSVGRGIYGYTF
CASRGQGPYEQYF
CASSLVEVGQPNLF
CASRQGRDSPLHF
CASSERQGVEAFF
CASSLGQGASNEKLFF
CASSEGTDYGYTF
CASSDGENNEQFF
CASNTRGTNEKLFF
CSVEDRDRDSAGNTIYF
CASSTGELDYNEQFF
CASSLDLAGGNEQYF
CASSPRLAASNEQFF
CASSVASGEPFF
CASRASPVPTDTQYF
CASSFLQGEAFF
CASSYLGLGEQFF
CASSSWTGENTEAFF
CSAEGQVGYTF
CASSEPGQGSWNTEAFF
CASSSGGRAFF
CASSLKTGDTQYF
CASSDSRQGYTEAFF
CASSISVRGHYEQYF
CASSLQLNTGELFF
CASSYERRAYEQYF
CASSGQINTEAFF
CASSLSGDRVNTEAFF
CASSQNPGKGNQPQHF
CATSPRQGSYEQYF
CASSDPLEGETQYF
CASSLVGPSEQYF
CASSERGRVGSEAFF
CASSMGGNTEAFF
CASSPTGTGRNTIYF
CASSLTGVIDVQFF
CATSRDREDTQYF
CASSIKGSGNTIYF
CASSPQGQWGAFF
CASSFNPGQGINEQYF
CSARARLMNNNQPQHF
CASSLVSGTGDTQYF
CASSKEWGNYGYTF
CASSYYSNQPQHF
CAIATGKAQPQHF
CSASQFAVYGYTF
CASTRTGLGYTF
CASSYDSYEQYF
CASSLDTGPYGYTF
CASSMGQDSAEQYF
CASSFSRLQNTGELFF
CSARDSPYEQYF
CATSDRGLSYEQYF
CASRAGTGFMRNQPQHF
CASSPWGTGTIGELFF
CASSMTGIGDTEAFF
CASSVEGGTDTQYF
CASSYNGNEQYF
CASSVGSANEQFF
CASSPDRTPYEQYF
CASSQDRGLGYTF
CSARAGVETSGRSYNEQFF
CASSHQSYGYTF
CSAVPGQGNSPLHF
CASTSPGTRLDNEQFF
CASSPTGEGNTIYF
CATSSATRTAQWETQYF
CASRRDPFSGGIEQFF
CASSLIVSGNTIYF
CSVGGHSTDTQYF
CSVGDPGQGHGYTF
CASSARTQWDEQFF
CSARRQTNTEAFF
CSGPTGLNTEAFF
CASSLGTGYTQYF
CASSLAGFDSPLHF
CASSPNWEVLNTEAFF
CASSIPHRDPGNTIYF
CASLQSGYADYGYTF
CASSPGTSGGIETQYF
CATSRDLRPDTEAFF
CASSLDSGRAVTDTQYF
CASSSPGLAVYEQYF
CAISVSKETQYF
CASSMTSGDRYNEQFF
CASRPSGGRDTQYF
CASSVGPTTSYEQYF
CASSPGTVSYEQYF
CSAKPPGGTDTQYF
CASRPGVRAGNTIYF
CASSGGIPTDTQYF
CASSQTTGSGTGELFF
CASSHWRQGVDYGYTF
CASSYVPGQGRNTEAFF
CASSLNRAVYGYTF
CASSLEFQGLMNTEAFF
CASSDSETYEQYF
CASSFGGGPANEQFF
CASSLDSSYEQYF
CASSARDRDGYTF
CASSQEWTGTNYEQYF
CASSLAGRLTEAFF
CASSPAGRDSAYEQYF
CASSIGLLAPYGYTF
CASSEEPAGSYNEQFF
CSASPLFQGYTF
CSAGKVGHQGSPLHF
CASSLALFRDREEQYF
CASSLLGQPGLPSDGVLQNEQFF
CASRVAGGNTEAFF
CASSSTVPMNTEAFF
CASSPALRGEQYF
CASSRTGLREKLFF
CASSLVAGGPNTQYF
CASRTSASYEQYF
CASSLANTGSYEQYF
CASSQQQNTEAFF
CASSIGVGSYEQYF
CASGPSSYEQYF
CASSPTPLLAGGDNEQFF
CASGLVKAGGRGQYF
CASSTGGGVGRPNTGELFF
CASKGTSTYEQYF
CASSLASVRYQETQYF
CASSLTPEASRYSEQYF
CSASSGPSGSGYTF
CASSLTPGLGDFF
CASRPWRRQSTDTQYF
CASNGGREDTQYF
CASSMSARSGSGELFF
CATSSYGGSYGYTF
CASSQQDSNYNEQFF
CASSLGGVAGVGETQYF
CASRHEGLAHEQYF
CASSLTVSTDTQYF
CASSLGGRENEQFF
CASSGSGETQYF
CASSDSAGYNEQFF
CASSLARDRGKLFF
CASSKGQLNTEAFF
CSATTVKETQYF
CATGNEQFF
CASSPRGGQSNTDTQYF
CASSYGETQYF
CAPRRKYEQYF
CAISLVSGDTDTQYF
CASSDGRIAKNIQYF
CASSIFSYNEQFF
CSALLAGGYNEQFF
CATSRDLEAFF
CASSQTSESSYEQYF
CAWNPREVLEWWTDTQYF
CASSPLGLYNSPLHF
CSARESTGGTTQPQHF
CAWRGDRRGRNTEAFF
CASSYPRQPQHF
CASSAQTGGPEQYF
CASSHRGRTEAFF
CASSYSPLSGIYNEQFF
CASSTGLAGTDTQYF
CASSRLARTGELFF
CASSARTGEETQYF
CASSFGTSGTGELFF
CASSLGDNQPQHF
CASRRRTSGETDTQYF
CASSPQGDSYEQYF
CASSPRTGSLSGANVLTF
CASSLDRTVGEQYF
CASSLGQGLSYEQYF
CATSGRTTGRSYEQYF
CASSEPQGFNDSPLHF
CATFSQPAGDSPLHF
CASSLVPGLNTGELFF
CASSRLALTDTQYF
CASSTTGNTGELFF
CASSSGRDTEAFF
CASGPGYSNQPQHF
CASSSGVNTEAFF
CASIRDRGELFF
CASSSRGDRMSEQFF
CASSSRLAESTDTQYF
CASSLLGASGRAVYEQYF
CASSLASGLSSGNTIYF
CASSEDRDLVGGYTF
CASSLGRTNTGELFF
CASSHGLAGDADTQYF
CASGTVRGETQYF
CASSLDRQPSNTEAFF
CATSEYRTGRGEKLFF
CASSYSTDSSTDTQYF
CASGSGGNTFDYGYTF
CASSALSSDTQYF
CASSFGTGIGSPLHF
CASSGQDRSDSPLHF
CASSPPFQGAQQYF
CASSQYWSYEQYF
CSARVPRGEAEAFF
CATSLAEYTGELFF
CAWTGALAKNIQYF
CASFKDISGGYTF
CASSYPTPTGYNEQFF
CASSPGSNQPQHF
CASSFHRELYETQYF
CASSANVRGGLEQFF
CASSQARTGRRLNYGYTF
CASSDRWMGSTSGRSNEQFF
CASSQTWDRGGQPQHF
CASSIVVVRDSYNEQFF
CASSPRGTGELFF
CASSEGDRWQGAWYEQYF
CAIAWEGVDEQFF
CASSPIPTGMNTEAFF
CASRRDRGFRGGRTTGELFF
CASSLGASGTVEQYF
CASSLDGTANEKLFF
CASSFGTGGTDTQYF
CASSPGTGTASYEQYF
CASSISGKPHEQYF
CASSYSFFSGTSTDTQYF
CASSRREDTGELFF
CASSKDTPYEKLFF
CASKWGRGHSYEQYF
CASGTSGVSEQFF
CASSYPRSSGTGHYEQYF
CSVPQGTETQYF
CASSGTSGRHEQFF
CSARGSGSRDTQYF
CASSYRQGRTEAFF
CASSQDAGRDFYNEQFF
CASSQEGSGNIPDTQYF
CSARDRLAGGTDTQYF
CASSSTQGASGYTF
CAISWDRVETQYF
CASSQDGRSVDDGYTF
CASSDSPGASYEQYF
CASSPGPELFF
CASSSEWGYEQYF
CASSYSTSAGELFF
CASSQRDREWPQHF
CASSLGGYEQYF
CASSTIGTGTGNTIYF
CSVLDEVAFF
CSARERVGSQEQYF
CASMGQPQETQYF
CSASAREISTDTQYF
CASSSTGGRTYEQYF
CATSDLRRDGFNEQFF
CATSDPRPDARNEQFF
CASNRGLGYGQPQHF
CSVGAEANEKLFF
CSASWTNEKLFF
CASSADQSGQETQYF
CASSQVGRFGAPEYEQYF
CASSPQTGRNYNSPLHF
CAISVQGGNTEAFF
CASSWGAPQQFF
CASSLRLFSYNEQFF
CSALGQGGYEAFF
CASRPPMLAETQYF
CASSQNPSGSDEQYF
CASSYSGGTGRDTQYF
CASSSPPTSGRTDTQYF
CASSYPAAWSRETQYF
CASSQGESSYNEQFF
CAVSYNEQFF
CASSLTGEVSYEQYF
CSARDHTRGARSDTQYF
CASSLAPNQPQHF
CASSLQGRSSPLHF
CASSLVAGARGDYGYTF
CASSYGLLAGSSYNEQFF
CASKSGTGELFF
CAIFNGYEQYF
CASREGLLDTQYF
CASSSIQGVNTEAFF
CAWSISGIYGYTF
CASRDSLVGELFF
CSAPTGGANQPQHF
CASSGGRYEQYF
CASSPVGGYEQYF
CAWSGRSGGLTDTQYF
CASSSGNNYGYTF
CASRNYGYTF
CSGSLGGHVYEQYF
CASSLGSADTQYF
CASSRGATGANVLTF
CASSQRQGADRYTF
CATSPTYGAAGELFF
CASSYGTGPSTDTQYF
CASSYIGGANEQFF
CASSPQGNEQYF
CASSPSDRTSTDTQYF
CAIRSSSGTDMNTEAFF
CASSQRSPGRTEAFF
CASSSRQGWNEKLFF
CASSLRAYNEQFF
CAWRGVETQYF
CASSEVAGGTEAFF
CSAEPRGGTALPDTQYF
CASSLERGSYGYTF
CASRHNSPLHF
CASSYTGTGRGLGYTF
CASSIGQGYEQYF
CASSLAASGEGTDTQYF
CAITNEDRANEQFF
CASSLPMGRASEQYF
CASSYRTDTDTQYF
CASSYPGSPLHF
CSAMTSGRAVDTQYF
CSVGQGGDTQYF
CASSYGGSREYTF
CAISQEGQSAEAFF
CACTGTGGHEQYF
CASSLSTGRSSGELFF
CASSFGRGAHEQFF
CASSNLGDLGQPQHF
CASTYRSNEKLFF
CASSLYSSYEQYF
CASKETGLSGELFF
CSARALRGDTEAFF
CASSQEGVGFGETQYF
CASDTNNEQFF
CATSRGQGESGQYF
CASSPFMGGSYEQYF
CAISTGSPMNTEAFF
CSAMRTGRLNTEAFF
CASERGQGVKTEAFF
CASSEAAAARSSGANVLTF
CATADSLTGELFF
CASSIQTSHSYNEQFF
CASGSGQSWETQYF
CATSRGDSLEYTEAFF
CATSRDLNGYTF
CASSQDVQTYGYTF
CASSYVAVDTQYF
CASSPQTGQYSGNTIYF
CASSVDGSSEAFF
CASSPRGTSASEQYF
CASSEQPQHF
CASSRDRVNGELFF
CASSLYQVTGSTIRNEQFF
CASSLIFNSPLHF
CSAGDPRGGELFF
CASSPRQGMGTEAFF
CASSFRTFSYEQYF
CASSGQGARTEAFF
CASSEDREVRPQHF
CSARDDPNQPQHF
CASSTGVPTVGTETQYF
CATGQFSNQPQHF
CASSFLAGGLGDTQYF
CASNQAGAKNIQYF
CASSAGTGNQPQHF
CSAVRTGGRNEQFF
CASSLLGGGNIQYF
CASNSGTDTQYF
CASSSDRNTEAFF
CASRVAGATSYEQYF
CASSYRTGRETQYF
CSGGTGHEQFF
CASSPWDRGVPLHF
CASSDYPNSYEQYF
CASKGGSNQPQHF
CASSPPAGTGYDQPQHF
CATSRDRDNSPLHF
CASRDRDRGVNTEAFF
CATSSALPGQGAYEQYF
CASSYGPSGELFF
CASSLGSGRRTDTQYF
CASRRTGRMWTEAFF
CASSELAPIGDTQYF
CAWTTQGFEAFF
CAWDRGLGETQYF
CASSLIQATNQPQHF
CASTSLTDTQYF
CSARSLTAAGTEAFF
CASSLGGNSNQPQHF
CASSSTGDFAFF
CASSQDTGNYGYTF
CASIGCGQGPEARPGNQPQHF
CASSLAPGNSYNEQFF
CASTVTGGTEAFF
CASSVGLAGAGSSYNEQFF
CAITSGIYNEQFF
CSARDGGKETQYF
CASSARYTQYF
CASSQQQGTTEAFF
CASSLVSGIGETQYF
CATSRETRSGSQETQYF
CASSSPGGGSPLHF
CSAPRLAQSYNEQFF
CSARSYLDRGNEKLFF
CASTGQTYEQYF
CASSISPSGGRAGELFF
CASSSPRRNTEAFF
CASVRERRDTQYF
CATSDLRDRGLNEQFF
CASRQGARGNTIYF
CASRQGQGSTDTQYF
CASTLGGKQFF
CASSPTGGTGELFF
CASSPVGTAAGNTIYF
CASSEPSGAGTDTQYF
CASSSGGGPRSNEKLFF
CSARALDRGHNQPQHF
CASSRGKTQETQYF
CASSLSPGTMNTEAFF
CSASHRVDGNTIYF
CASSLVEDTQYF
CASSSRPYGDTQYF
CASSLVGSTIQETQYF
CASSERDWPPQHF
CASTSGTGRPSAIYF
CASSLRSGIAAEEQYF
CASSYPGTPETQYF
CASSFLDSPNYGYTF
CASSGERSGSYNEQFF
CASSDQPGYTEAFF
CATSDLGTGRDDNEQFF
CASSIDRNYEQYF
CASIEGAGNTIYF
CASSIGQNMNTEAFF
CASSFQGATYEQYF
CASSPPGPTSYEQYF
CASSLGGGTDTQYF
CASIETPAAPHLHF
CAITGGADTGELFF
CSARDRASPLHF
CAIKGPTEYEQFF
CASSSGRDTEAFF
CATSSRGRPDTQYF
CASNREIRPEQYF
CASSQSAGERIPNEQFF
CASSEYISQVF
CASRSINAQYF
CASSFSALRTGRETQYF
CASSIDSTRTDTQYF
CASSLVSTRTMYEQYF
CASSWDGQGVGGYTF
CASSPVADRINSPLHF
CASSRQLSNQPQHF
CASSPTGGNGYTF
CASSPPYFSGANVLTF
CSATLNEQFF
CASSLLYNEQFF
CASSLPSGSRYEQYF
CASSYERGGSRHSDTQYF
CASRQGTGGTGELFF
CASSHAQTGGSPLHF
CASSPGTALYEQYF
CASSIEDEFYGYTF
CASSQGGGNQPQHF
CASNPPVSNTEAFF
CASSDERTEAFF
CASSLQIMNTEAFF
CASSLQYQETQYF
CASSSLWSETHYEQYF
CSAPATGVSPLHF
CASRKGDINQPQHF
CASSQDWGLAGDGNTQYF
CASSLYTGAYSYEQYF
CASSHRGTFNQPQHF
CASSQGTSGGPNQETQYF
CASSIGGGQGAPSSYNEQFF
CSVRTVSGTTNEKLFF
CATSDGTASGNTEAFF
CASSKGGYNEQFF
CASSPPGTGSYEQYF
CASSLSRTGWSEKLFF
CASRTGGAGGELFF
CASSFAGGGYEQFF
CASSSTSGMENQPQHF
CASSPPLPPYEQYF
CASSLYQETQYF
CASSYGTEETQYF
CASSWGTGYYNEQFF
CASSLAGGSSYEQYF
CSVGGTGAEAFF
CASRTGTGGAEQYF
CATREGHSLEQYF
CASSLMGTSRYTF
CASSLGPTSEQYF
CSAWGQGNSPLHF
CSVEPGQKQTQYF
CASSPGTAHTEAFF
CSAGVVDEQFF
CASSYSARVSGYTF
CASSRTGGPYEQYF
CASSERGYSNQPQHF
CASSILDRYGYTF
CASSPGQAYEQYF
CASTLAGTSEHTQYF
CASTHSWYGYTF
CASSLPRTELKDETQYF
CASSPLRGQGRVNTEAFF
CASSLTQANYGYTF
CASSLDRGKFYEQYF
CASSPGGVNYGYTF
CASSKTSLWTGELFF
CAWSDASDYEQYF
CASRTGTSNTEAFF
CASGPPVSSYNSPLHF
CASRGGSTEAFF
CASSRPPGSKNEKLFF
CASGSNYNEQFF
CASSRTGSAKNIQYF
CASSLRGLGSYNEQFF
CASSLFAGAGGYTF
CASSGDSGMGETQYF
CASSPPTGTYEQYF
CATSVGRSSGSVTQYF
CSASRGVNQPQHF
CASSPFRGGESSSYNEQFF
CSAARDSNEKLFF
CASVRGNTEAFF
CASSTYQTPYNEQFF
CATAGERAEAFF
CASSQEPIVAGGPGNEQFF
CASKTSGYQETQYF
CASSIVRTRGSSGNTIYF
CASRRDTSYEQYF
CASSTSGRGTQYF
CSARLAGADTQYF
CASSLYNTEAFF
CASSYRVSNQPQHF
CASSSVGLTQPQHF
CASRAQGAGVNQPQHF
CAISELGGLINYGYTF
CAISEMYRGSYEQYF
CSVLQGKGSYEQYF
CASSLLAGGQETQYF
CASSLLTGGTDTQYF
CAWRAIDRGNTEAFF
CASTGGQGASGANVLTF
CASSQSLAGGYEQYF
CASSPISGLAGSETQYF
CASSQERSGYNEQFF
CASSLKTRGDTQYF
CASKGTVRSGANVLTF
CAISGPGLAGGYYEQYF
CASSDPSTDSGELFF
CASRGAGGWTGELFF
CASSSFAYEQYV
CASSSRLAVSTDTQYF
CSARMSTASYEQYF
CASSQEGTENSPLHF
CSASGGNTDTQYF
CASSVGAGQGNTEAFF
CASSGSGQPMNTEAFF
CASSDAGGHEQYF
CASSPLQGQREQYF
CSASREVQIGYTF
CASSSGTGGFEAFF
CASIQDQGSEAFF
CASSPTTSTDTQYF
CASSLFTSGQETQYF
CASSYSWQVALSYNEQFF
CASSHKGEQYF
CASSGAGGSTDTQYF
CSASRGAITDTQYF
CSLRQGGNEQFF
CASSQDLLGTSNLQETQYF
CSGRAERETQYF
CASSQALLGYEQYF
CASSLNRAGNSPLHF
CASRDRGYEQYV
CASTGDKNIQYF
CSASPGLLQETQYF
CASSFRTGSESYNSPLHF
CASSQDGPENTGELFF
CASSRQSNQPQHF
CASKIQGAGELFF
CASSPGQNYGYTF
CASSLIRETEAFF
CASSFRANYGYTF
CASSLVDLDRQETQYF
CASSQERRDRGRDTQYF
CASSETSGNNEQFF
CSGGGGGSTTEQYF
CASSVGTSGLRTGELFF
CATSRDHGGNQPQHF
CASSFRAKLLREYF
CASSLGQGAFNEQFF
CASSYSKQPYSPQYNEQFF
CASSWTRNTEAFF
CASSERQGGEADTQYF
CASLTRETQYF
CASSERAFETEAFF
CASSQDRGQPQHF
CASRGQGWNGYTF
CSVEGTAGYTF
CSATPGQGRELFF
CSATTRGGNTIYF
CASSPPMGWGQHNEQFF
CASSYVQGGYTF
CASSDERPYNEQFF
CASSYTSGRREQYF
CASGRGWEIGELFF
CATSRGQGASYEQYF
CASSFAGGPAEQFF
CSIVGGGAYNEQFF
CAWSSTTGPENSPLHF
CSARGVTSATDTQYF
CAWSVLVGSEQFF
CAISGTSGYEQYF
CASSQTTGSDEQFF
CASSPRTGKTEAFF
CASQLAGTDTQYF
CSTRETSTDTQYF
CSVRAGGSEQYF
CASRGSRGGRTDTQYF
CASSLRGTDTQYF
CASSFNPGQVYEQYF
CASSRTSGSSGELFF
CASSDDRAYEQYF
CSVVFLGTGVGEQYF
CASSLAGEGTEAFF
CATSRDLAGGYNEQFF
CASSLAAGGPNEQFF
CASSLAGRSNEQFF
CSVDRGTEAFF
CASSLDSPEQFF
CASSIVFDFLNTEAFF
CASSSSGANVLTF
CASSSDLRGGLNTEAFF
CAMGGVTTRAQYF
CSADGQGVNPTNEKLFF
CASSLGLAGDNEQFF
CASSPRTGEGEKLFF
CASRPSGSVSYEQYF
CAFRTGGNSPLHF
CASSEDYQETQYF
CAIRRQGTNTEAFF
CASSDSSTGELFF
CASRPTGGEQYF
CASSLTGTGNTIYF
CASSSRVLAPFSGNTIYF
CSARDWSGVKYEQYF
CSASGETGNTIYF
CASSFNPRGGSYEQYF
CASSPPLSGNGNEQFF
CASSDLGVYEQYV
CASSRAGLLQETQYF
CASSFRGEIGTEAFF
CASSQADREGSGYTF
CASSQRPLNTEAFF
CASSSTRSSYNEQFF
CASSLVRGGKANYGYTF
CASSVTGANTGELFF
CASRIQGDETQYF
CASSPREGLASTQYF
CATSEVGNVGAFF
CAWRTIRGKRETQYF
CASSLSRQGAHEQYF
CSARDNSGFYEQYF
CASRKDRGRTGELFF
CASTGGRQARGNEQFF
CASSRQGVAKNIQYF
CASSYDRGGVSYNEQFF
CASSRRSTEAFF
CASSVDSGQGIVETQYF
CAWSVSGSTDTQYF
CASSSGTGNFQPQHF
CASSGQLNTGELFF
CASSFGTTNTGELFF
CATSDIAGTERYNEQFF
CASSYSTSGSGANVLTF
CASSLPGTGVYEQYF
CAWSARGFTEAFF
CASATSASTDTQYF
CASSYSQRATRSYNEQFF
CASSATGESEAFF
CASSALAGTDTQYF
CSAVKPGVYEQYF
CASSLNPNTDTQYF
CASSLAGGPSDTQYF
CASSLAGERTDTQYF
CASRRGQGVNTGELFF
CASSQDLRGTEAFF
CASSPSDISHEQYF
CASSVSSGTGGTAYEQYF
CASNGGEADTQYF
CASSSSGGPTGEQYF
CASSLLGSGDEKLFF
CSARDGVAYEQYF
CASSETGGFYGYTF
CASSSTNREQDEQYF
CASSLSNSAEGSTSRSGANVLTF
CASSPSRGGYEQYF
CASRRQGAYNEQFF
CASSARVGGTNTIYF
CASSYPFGTGANYGYTF
CASSRTALNTEAFF
CASSHSGTGNIQYF
CASRAGESNEQFF
CASSISGSPADTQYF
CASSRTGTVHEQYF
CATSRDTRGNQPQHF
CSGMTAYTEAFF
CASSELPGPRGETQYF
CASSLAGTSGTYNEQFF
CASSLWGENTEAFF
CASGGPRQGDYGYTF
CASSIGLNTEAFF
CASRRSGTGPYEQYF
CASSEGGAGGQETQYF
CASSLAGGHNEQFF
CASSITTRDRKTQYF
CASSYYPGLYEQYF
CSARGGQGMNQPQHF
CATSAPGHGPSAEQFF
CSARQGNQPQHF
CASSLGTGHTGELFF
CASSLGTFNTEAFF
CASSLNGLGTYNEQFF
CASSRPWHGDITGELFF
CASSEPGQGYEQYF
CASSGTGDTEAFF
CASRVTANTGELFF
CASSGQGAGPQHF
CASSRTSGIRNIYEQYF
CAEGAGYNSPLHF
CASSLGGTGLREAFF
CSANDRDDEQYF
CASSGLAGGGGELFF
CAWSRLLAGGPQETQYF
CASSQAGQWNTGELFF
CASSVNSYNEQFF
CASSYWRDRGTDTQYF
CATSRETGGSETQYF
CASSGGGEQYF
CASSRRTSGSFIHNEQFF
CASSLGSSGTGEQFF
CASSDQAGGLSDTQYF
CASSPRWVPGDFTEAFF
CASSSTGTENQPQHF
CSARPPGSSNQPQHF
CASGVGQAAAEQYF
CASREGGSSDTQYF
CASSLVGGTLSGNTIYF
CSARDFAGQGVSEQFF
CASRKGVNTEAFF
CASSLVETGVRDTQYF
CASSEGVREKLFF
CASSFTGGGYGYTF
CASSTGQGKRSNQPQHF
CASSSPPENTEAFF
CASEDTTGRSPLFF
CAWSGGTGKAFF
CASSPSGRETDTQYF
CASSPPGRVETQYF
CASSLRGSGTYEQYF
CASQSPVAGGNEQFF
CASRPSQVDNEQFF
CSAAGGTYEQYF
CASSTSLQETQYF
CASSYRGEGTYNEQFF
CASSASASGNTIYF
CATREHNEQFF
CASSPTANTEAFF
CASRVQTGGKTGELFF
CASSMTSGPKETQYF
CSAETDGNTIYF
CASKLTYTVGELFF
CASSLIVGAGQPQHF
CASSFLTLRVTGRNYGYTF
CASSIGTARNNEQFF
CASSPQGTEAFF
CASRYPGGVNTEAFF
CAWSVLVGSEQFF
CSAQAGRTDTQYF
CASSRRWDYGYTF
CASSPGDTQYF
CASSPNPGTANTEAFF
CASSIESRGRQPQHF
CAWNAHWAEKLFF
CASSRHPGGETEAFF
CSASGRLTTNEKLFF
CASSLRVDTQYF
CASSFISGISEQYF
CASSQELLAMGSEQYF
CASSRGVAAFF
CASSPGGGPDTQYF
CASSGGLVGNQPQHF
CASTGDRGGSTDTQYF
CSARGRGYYNEQFF
CASRPPGAGEGTQYF
CAISSGTSGYNEQFF
CASSIGSGRYNEQFF
CASSLVSGTGDTQYF
CASSSGGWTEAFF
CASSSQIDTEAFF
CATAGPGAYNEQFF
CASSQQGDTQYF
CASSYGGARYSPLHF
CASSMGRGTEAFF
CASSTLGTSGGTTDTQYF
CSARNDRGRVYGYTF
CASIRTRETQYF
CASSLWGSQGYEQYF
CAWTQTTYGYTF
CASSYSRRSSYNEQFF
CSARDPATDTQYF
CASSLIGGETQYF
CASSQGERAFYNEQFF
CASSPSGTNQPQHF
CASSMGSQPQHF
CASSELKLAGRNEQFF
CASSWSFQLSYEQYF
CASSPTGTGLGGYTF
CASRNRGSNQPQHF
CASSPLDTTYEQYF
CSARDSARGYNEQFF
CASSYGGGSQPQHF
CASSQDGSDYQPQHF
CASSLNDRGYEKLFF
CASRPTGSTEAFF
CASSVTGDGNTEAFF
CASSPPRGSLAYEQYF
CAWSPKRSHEQFF
CASSLERSTDTQYF
CASSYSVSSGYTF
CASSQVTGMNTEAFF
CATAQGRREQFF
CSARLGQDFSGYTF
CASSLRGPLDSLNTEAFF
CASAYRVGEKLFF
CASSTRQPFLTEAFF
CASTVSSGNTIYF
CASSQARGQRLDYGYTF
CASSYRSPGTEAFF
CASSRDRDYGYTF
CASSLATGGTGNTIYF
CASIAGVAKNIQYF
CASSQDSQGVGEQFF
CASSATIADTQYF
CSVEESSGGSLGEQFF
CSARAFSASPLHF
CASSPASRALTGELFF
CASSHPAGVSYNEQFF
CSAIPGTRPYNEQFF
CSAAGGGEQYF
CASSQTTGYEQYF
CATEGLMNTEAFF
CSVVNFARAFF
CSATSPTSGSETQYF
CSASDTEAFF
CASSSASGVYEQYF
CASSFGIGFREGNEQYF
CASSGQYNEQFF
CSVEVQGVRQYF
CASSPPVNEKLFF
CATGDDRVGQPQHF
CASSYSGGTVLYMNTEAFF
CSASTASYGYTF
CASGPEGTYEQYF
CASGGLAANEQFF
CATSRFGTAEEQYF
CASSETSGGAGETQYF
CASSFGRDVETQYF
CASSIAGTNTEAFF
CARGDQETQYF
CASSWVSDTQYF
CASSLGTDTQYF
CARNRRQSRANVLTF
CASWPGGDEKLFF
CASSFRSGANVLTF
CSVVAPGETQYF
CASSPTQGRDEQFF
CASSFGVPGGGFTEAFF
CASSRSYRVTYNSPLHF
CASSPAADTQYF
CASSSGWGISNQPQHF
CASRPSKGGNTEAFF
CSARDSTFYSNQPQHF
CASGWTGSTDTQYF
CSARRGFNTDTQYF
CASSLGLAGTKETQYF
CSASSGTNQPQHF
CASSLVGSSYEQYF
CASSMSGTGYNEQFF
CASSLRSSTDTQYF
CASSLAGSTNEKLFF
CASSLRGSNYGYTF
CASSVDTYFGEQFF
CASSMLAGAGEQYF
CSARDLAGTFNEQFF
CASSPRSGGNQPQHF
CASSSGQLSYEQYF
CASSTTLYYGYTF
CASSLASGNYYEQYF
CSGTTGGGGELFF
CASSFPSEPYEQYF
CASSVRSGETQYF
CASSQGGLAGLEQYF
CASSLGGATGAGNYGYTF
CASRTLGANQPQHF
CASSERGTQYF
CASSLTNRVLDTQYF
CASSIDPLPLDTQYF
CASSPQTVLDQFF
CASSSGGEKLFF
CAWRGQGRSGTQYF
CASRRDSHNEQFF
CASRPQGARGYTF
CASEGVNKAFF
CSVRTGDQGSPLHF
CASSQEVAGGRNEQFF
CASSASYQETQYF
CASRTLGEQFF
CSAHHSTDTQYF
CASSQSGGLSNYEQYF
CSASPRDRADTQYF
CASSYGHADTQYF
CASSGQGDKQYF
CATSRGSGGAYNEQFF
CASSLKVRDEQFF
CASSPGASGYGYTF
CSVIRAGVNEQFF
CASSMGGTQSSGANVLTF
CAWSYGGANEKLFF
CAIRGQAGERETQYF
CASSRGLAGGPYYYEQYF
CASSLSLQGLGGYTF
CASSLVGETQYF
CASSLHRVDTEAFF
CASTPRISSNQPQHF
CASSAPTGGLNTEAFF
CANKNQPQHF
CSAEREGRETQYF
CASSDTLHGQQGGYEQYF
CASSVRNQPQHF
CASSFRSRETPLHF
CASSPGENEQFF
CASSSPGGGEAFF
CSALSDPGQYF
CASSIGQAFYGYTF
CASSEARDSTDTQYF
CASSSVGVRGRSEQFF
CASSLLGIEGTDTQYF
CASSGRSDRATEAFF
CATSRVVGNEQFF
CASSLAGVEQFF
CASSQDGVRDEAFF
CASRPIAGANTGELFF
CASSSDGNQPQHF
CASSLLEGYGEQFF
CASSLVVGVGLNTEAFF
CASSIRERGNEQFF
CASSGISSIYGYTF
CSASGPLRGTDTQYF
CASSRWTANTGELFF
CASSKPPGPENF
CASSKLAGGPTDTQYF
CASSWDAPANGELFF
CASSQGLAGGPTDTQYF
CAWSVGGGTDTQYF
CATSRVRANNSPLHF
CASSVLRWETQYF
CSVQVEDTQYF
CASSPLDSNYGYTF
CASSSGRHTEAFF
CASSQPVAGGMTDTQYF
CASSFRPGQNTGELFF
CASSVAVGEWDIQYF
CASRRDRDYEQYF
CASSLFQGWGYGYTF
CASSLVRPNYGYTF
CSARAAGGSYEQYF
CASSPRPRGLAGTGDIYNEQFF
CASSLLQVYTGELFF
CSVKQDNNSPLHF
CASSPRWDEQFF
CASRPGSRVNTEAFF
CASSWTSGSGGYEQYF
CAWGLDAWAFF
CASSVQGARYGYTF
CASKQLNTEAFF
CASSLVVGVGLNTEAFF
CASRPGQGADTEAFF
CASSKRGLGEPQHF
CASSARGPNTEAFF
CASSLGTEAFF
CAIGRNNSPLHF
CSARRQGAQDGYTF
CASSKRHRGDTEAFF
CASRESGSQYNEQFF
CASRGGSVNQPQHF
CSACPASGYNEQFF
CSTPPPGTPRVEQFF
CASSLLGSDTQYF
CASGDIGGIYGYTF
CASSLVAGGPAETQYF
CASRFGDSNYGYTF
CASSLRYEQYF
CSAEVGLNTEAFF
CASTPTGYEQYF
CASSVGQGIAGYTF
CASSLSTSSTDTQYF
CASSQPRTVSYEQYF
CASIRTGGIGEQYF
CASSEEGGGSSPLHF
CASKKTGGKSEAFF
CSATMLEFGLYEQYF
CASSPRDGGNEQFF
CASSQSEGQGPDTQYF
CSARMTGQETQYF
CASSLQGDYNEQFF
CASSLGPGTSPGYTF
CASSAYRVPKNTEAFF
CASSESWGRYEQYF
CASSSGQGGSEKLFF
CASSLVANYEQYF
CSARSQGANGYTF
CASSFRTRSEAFF
CATSRSGQGGGNIQYF
CASSPPVYGELFF
CASRSQGRTDTQYF
CASTQATQETQYF
CSASRQGLIYEQYF
CASLQGDTQYF
CATSRDRSSNYGYTF
CSARDRERRLVFF
CASSFFRGGGETQYF
CASSYLYIGQSNTEAFF
CASSRTWTSGAKNIQYF
CSVEEGARDEAFF
CASSPPTQQYF
CAWAQGHNSPLHF
CASSQTTGEQYF
CASSRDRLSSYEQYF
CASSVRGSEAFF
CASSLGGTSGTQETQYF
CSARDLKGNGYTF
CASTGSNEQFF
CASSYTPAGTSDINSYNEQFF
CAWTSLLGGITEAFF
CASSYPHPGGELFF
CASSYLHGTSNEQFF
CASSRQQNQPQHF
CASNKLADTDTQYF
CASSAGQTYGYTF
CASSFPADRTDTQYF
CASSLEAGGDNEQFF
CASSYSWGSNQPQHF
CATSRAEEVADTQYF
CASSIRDSSYEQYF
CASWGQGPYEQYF
CASSPMLLGEQFF
CASSLGSPKAFF
CAISEWEGEQYF
CASSGQGFGGYTF
CASSFNRDSQQYF
CASSLIPAGEETQYF
CSVVREYGYTF
CASSSLSYEQYF
CSARETGDTEAFF
CASSQQGALYF
CASSFGNQPQHF
CASRLPAIGNTIYF
CASRPSSGGSSDTQYF
CSARGQGGRGYTF
CASSPLGKYSYNEQFF
CASSGQLDRKANYGYTF
CATSRDKGASGYTF
CASSSVAGGPRNSYNEQFF
CASSWTAYNEQFF
CASAGGDLAKNIQYF
CASSTHMRNTEAFF
CASSPGMGLYGYTF
CASSPRTVGDEQYF
CAWSFDAGGATEAFF
CASSFGGASGSYEQYF
CASSEGTGNTGELFF
CXSSISSGSYNEQFF
CSAIRQSYSNQPQHF
CASSFRQVNQPQHF
CASSDSGGEGHNEQFF
CASSYDRNYGYTF
CASSSGPPNTEAFF
CASTRTGAGISYGYTF
CASSILAGGNEQFF
CASSLWSGLAGGTYEQYF
CASNQAAADSPLHF
CASSLGQETYEQYF
CASSEHRGMNTEAFF
CASSRERGIMDSPLHF
CASSKIGNTEAFF
CASHVSGANVLTF
CASSVGHAGGTNTEAFF
CASSLALAKNIQYF
CASSDSTSGSDTQYF
CSVEDGTGAISTEAFF
CASSLSNRDADTQYF
CASSLVPSGRGGEQYF
CASSLGAGGFYNEQFF
CSASAAQGQKNTEAFF
CASSQSEGAGNTIYF
CASSQDWELFF
CASSSTSYEQYF
CASSPYGRDGKQYF
CASSNRGQGNTEAFF
CASSVVPGGNYGYTF
CASSLGGPKETQYF
CASSLGDTQYF
CASSLQSGGHSDNEQFF
CASSENAGVGATNEKLFF
CASSPGGGGTNEKLFF
CASSLAGTDTQYF
CASGLAGGQGMEEQFF
CASSLTDRGLGTIYF
CASSRDRGLSYGYTF
CAWSVPVNTEAFF
CASSMGQGIGEQYF
CASSQEEQGGSYEQYF
CASQKTGHQQFF
CASSGAARRETQYF
CSARSLGGGNQPQHF
CASSLGSGLGWTDTQYF
CASSLGTNTGELFF
CASSEPHEQYF
CASEIAGGGNEQFF
CASSLGTVTDTQYF
CASSDPPYGYTF
CASNFGGSQETQYF
CASSPQRSSTDTQYF
CASSLLAGGPGGTGELFF
CASSPPSGDADIQYF
CASSLRVAGSTDTQYF
CASSLGGGGSEQYF
CASSLAGQSNEKLFF
CAWSVGDGNEKLFF
CASSLELAGRTGELFF
CASSPDLIGQFF
CASSLASRHTDTQYF
CASSRTGGGSPLHF
CASSPLQQDGYTF
CSARSEVVGNQPQHF
CSVEGGSGDIQYF
CASSARAMATNEKLFF
CSARSFRQGNQPQHF
CASSPNSETQYF
CSARGGGLVGDTQYF
CAWSGLGPYGYTF
CASSSGQGSSNQPQHF
CASSYGRRQGYTF
CSVSARLAGTYNEQFF
CASSPGGASGGNEQFF
CASSFVVGSSYEQYF
CASSGGHSNTEAFF
CASSEEAGGRGETQYF
CASSLASGSNQPQHF
CASSLTGGAGANVLTF
CASSYKSTGYEQYF
CASSLSPSADTQYF
CASSTSGRTDTQYF
CASSPPVNRNYEQYF
CASSLSSGYADTQYF
CASSEGQLTNQPQHF
CASSPAVLYQETQYF
CASSLYVGQGHGYTF
CASTKRTSGRETQYF
CASIQDQGSEAFF
CASSSLGDLSSPLHF
CATSRGRQGGGYTF
CASSQGHISYEQYF
CASSYSQNTIYF
CASSRARTLSGNTIYF
CASRRGQGPQYEQYF
CATEGLMNTEAFF
CASSDRGYTF
CSARALGTAPNTEAFF
CASSPGGQYEQYF
CASSLNPDPSSYEQYF
CASSSLQGAEGEKLFF
CSASPFWGRTEAFF
CSAQRVPNQPQHF
CASSSRDRSIYGYTF
CASSPAGIYEQYF
CASSVTQGGSSPLHF
CASSPGGRKNTEAFF
CASSWVLDKGKLFF
CASALTPTGNTIYF
CASSTKGGVQPQHF
CASSLYTSEVTQYF
CASTRGGNSYNEQFF
CASSLGAGNTIYF
CASRPGADPYNEQFF
CASSYGKSLYSGNTIYF
CASSLRDRAEDTQYF
CASSARMGNYGYTF
CASSFSPGQGSIYSNQPQHF
CASSQGGGSGSGETQYF
CASSYSIGYGYTF
CASSLIIGPGNTEAFF
CATKEELAKNIQYF
CASKRDGNEKLFF
CASSQALDYEQYF
CSVIRPQEDYGYTF
CASSDISYNEQFF
CASSYGQLTGGEQFF
CASTRRMNTEAFF
CASSYRSGGGRTDTQYF
CASSPPGAGTTDTQYF
CASSNRGGVADTQYF
CASSARRGVADTQYF
CASSIPTGTGRDEQFF
CASSLPTSGSLDEQYF
CASSLESPLGETQYF
CSARDPGDPGNTIYF
CASSKDPRTGGEQYF
CAISLGTGSNTEAFF
CAISESTDLDEQYF
CASSSFGSHQPQHF
CASRTGVGTEAFF
CASSYQGNEQFF
CSAKGLFSGEQYF
CASSISGTTETQYF
CASSLEGRLRGYTF
CASSYGLTDTQYF
CSVSTGTGGAYEQYF
CASSDRTGIAKNIQYF
CSARDRNNSPLHF
CASSGGYQPQHF
CAISRDRVRPQHF
CASSPRLGIEKLFF
CASTNAGLQETQYF
CSVVSARGGRDNEQFF
CASSWGSTEAFF
CSAREPSSYNSPLHF
CATSRPLAKNIQYF
CASSEEGGPLHF
CASSSLGQKETQYF
CASSPPTGNQPQHF
CASSQALDSGSYEQYF
CASSRGQESYNEQFF
CASSQGEDEQYF
CASIRTGGIGEQYF
CASSRASGYTDTQYF
CASSSISGNEQFF
CASSIGWDTQYF
CSADQRQETQYF
CASSRGPGENTEAFF
CASSEGLDSYNEQFF
CAWSLGLETDTQYF
CASSLGGSTDTQYF
CASKPRRVTMNTEAFF
CASSQISGLAASWAYNEQFF
CASSSSGTGGFHYGYTF
CASTRTGEVNTEAFF
CASSSPDTQYF
CASSEGGMIAYF
CATTGGNSPLHF
CASSWGTSGTTDTQYF
CASSRGRLAGNNEQFF
CASSPSGRETQYF
CASSGQSSYNSPLHF
CASSPLGRDGYEQYF
CASSIEGQTEKLFF
CASSPTGAQETQYF
CSAMGYSGSTYNEQFF
CASSVGGDEKLFF
CASSYRQPGYTF
CSARDQLRTWTEAFF
CASRDRAYEQYF
CASSWGRNTGELFF
CASSFGTGYNSPLHF
CASSMRTGNYGYTF
CSARGYRGEQYF
CASSMNGYGNQPQHF
CASSQGTGAHYEQYF
CASSPPTSGTVYNEQFF
CASSPPPYSGPDTQYF
CASSELGYSYEQYF
CASSLGGEQYF
CASSYSFSLEQYF
CASSLVTRSTEAFF
CASSFSFSGGAEDTQYF
CASSVERGSPYNEQFF
CASSLSGTGFEPQHF
CASSSGTSGYYNEQFF
CASSPGLAGGSTDTQYF
CASSLGRARDTQYF
CASSIRERGNEQFF
CASSVKTGANYGYTF
CASSRSDRDTQYF
CASRDDAGGTEAFF
CASSSYRFSNSPLHF
CASSPRGTQGNQPQHF
CASSSVWGDTEAFF
CASSDRTNQPQHF
CASSLGGGALNEKLFF
CASSIRAETTNNEQFF
CASSLPSGGEGYTF
CASSPRGAGETQYF
CSAESPPWGAVDTQYF
CAWIDRAVMTLHF
CASSQVMYTGELFF
CAAGTSSGNTIYF
CASSLGSRTTYSETQYF
CASSQDSPGQGLTDTQYF
CSATIRTKSAQHF
CASSIGTSGSPTDTQYF
CASRPSGSEEQYV
CATSRDSDLVWETQYF
CASSSGGGGRYEQYF
CASSSTPRGTEAFF
CASSESTGSQLWGEQFF
CASSGRLAGGTDTQYF
CATSRDRLDAGYEQYF
CASSELAGIGEQFF
CASTEAGHYTGELFF
CAWSVPHLSGVSYEQYF
CASSAGVGANVLTF
CASSLNSHQETQYF
CSVGQGTQGEQYF
CASSILGQALPYGYTF
CATSFRTANTEAFF
CASWTGAYTGELFF
CSARDFSTGDTEAFF
CASSTGLAGGTQYF
CASSQDSGIRGNEQYF
CASGRGANEQFF
CASRDRAAYGYTF
CASRDEGQGFYSNQPQHF
CASSPRVQVETQYF
CARGLADRNEQFF
CASSYWNRLAGNYEQYF
CASSPVGTAYEQYF
CASSPPWANYEQYF
CSARETGRGQPQHF
CASSGAGTGEGETQYF
CASSQLPLSSSYNEQFF
CATLVLLGTGDGYTF
CATSELTTFSYNEQFF
CASKGPKETQYF
CASSPRGGTEKLFF
CASTPGPWNYGYTF
CASSEDRGRMDPYNEQFF
CSVGQGTNGYTF
CASSLIGLAGVRETQYF
CASSRRGQAYEQYF
CSARVSGDTYEQYF
CATSSAGTAYNQPQHF
CASSYLTGGSNFAFF
CAISDREASGNTIYF
CASSLPSGTGETEAFF
CASRSSSGRASFF
CASRSPPGNTIYF
CASSYPAGEQYF
CASSLRTSEAFF
CASSLWENTEAFF
CASSQDRFGGADEQYF
CAVTGTGVSGANVLTF
CASSRRPEGNEQFF
CASSEGRGGSDTQYF
CASSLGSTSFSYEQYF
CASSFDSYPNEKLFF
CASSQSGSNYEQFF
CASSYMGDEQFF
CASSDGDRGFMETQYF
CASSLGGWGAKNIQYF
CASSLEGLATLPDTQYF
CASRLVAGGNQPQHF
CASSLGGTVSSYEQYF
CASSPGLAELNTGELFF
CASSESEPGTRYF
CSAKGQLNEQYF
CASSRAVQGRSNEKLFF
CASIPGTSPYNEQFF
CASHPEGAYEQYV
CASSLAGYGYTF
CASSQRRGDTDTQYF
CASSRDRESQETQYF
CASSLVSGRGEVTQYF
CASSSPTSGSADTQYF
CASSYSRVAGKLYTGELFF
CATSRGTGIIGTEAFF
CASTLSGTSGETQYF
CASRETGTGELFF
CASSPGRGGKLFF
CASSYSNRDNSPLHF
CASTPDRDDEKLFF
CASYGLFMNTEAFF
CASSFPPSGGADTQYF
CASSYSARGNTEAFF
CASSPGLANTDTQYF
CASSLEGWNTGELFF
CASSGLNYEQYF
CASSQEFSSPLHF
CASGPGQAYYEQYF
CASSLAGVGDRNEQFF
CASSSGTSAYNEQFF
CASSQEGRTGRNYGYTF
CASNQGTQYF
CASRLAGGTYEQYV
CASSLGTGAPQETQYF
CASSLRETQYF
CATSRGVNEQFF
CASSVGQEKQLAKNIQYF
CASSPWATGLNTEAFF
CASRQGYGYTF
CASSPGTLTYEQYF
CASSGTSGTDTQYF
CASSHRGADTQYF
CASSFATDTQYF
CASSRTYWEQYF
CASSVGLAEQYF
CASSSTPGQQSSYNSPLHF
CASRRTVGNTIYF
CASSLPGGGASNQPQHF
CASSYSKDRGEQFF
CASSESPDRFTGELFF
CASSIRPLDRGVHEQYF
CASSSWTSGGYEQYF
CASSLEGPTAQYF
CASSPALAGTGELFF
CASRPGLENEQFF
CSVVVPLVGDRARNEQFF
CASSQGARNSPLHF
CASSLGPGGMDTEAFF
CSVTEGNTEAFF
CASRSEGGGTEAFF
CASSPQHTQYF
CASSEDTYGYTF
[truncated: 48,731 more rows]
